# Supplementary material for: A resistant-starch enriched yogurt: fermentability, sensory characteristics, and a pilot study in children
Source: F1000Res. 2015 Jun 1;4:139. [Version 1] doi: 10.12688/f1000research.6451.1 (PMC4712773; doi:10.12688/f1000research.6451.1)
Supplement: Sensory raw data from study participants — Participants were asked to rate amylopectin starch- and HAM-RS2-containing yogurts for preference (7–8 years old; 1–3 scale, 1 being dislike, 3 being like) or appearance, color, aroma, taste, thickness, and sandiness (13–14 year olds; 1–9 scale, 1 being dislike extremely, 9 being like extremely) 45. [file f1000research-4-6923-s0000.tgz]

Archive with 1 entries (1 files):
- 5e1ac7cf-f036-4aa2-ad63-b63a0a31d71e_Sensory_raw_data__CSV.xlsx
