# Supplementary material for: A resistant-starch enriched yogurt: fermentability, sensory characteristics, and a pilot study in children
Source: F1000Res. 2015 Jun 1;4:139. [Version 1] doi: 10.12688/f1000research.6451.1 (PMC4712773; doi:10.12688/f1000research.6451.1)
Supplement: Sensory raw data from study participants — Participants were asked to rate amylopectin starch- and HAM-RS2-containing yogurts for preference (7–8 years old; 1–3 scale, 1 being dislike, 3 being like) or appearance, color, aroma, taste, thickness, and sandiness (13–14 year olds; 1–9 scale, 1 being dislike extremely, 9 being like extremely) 45. [file f1000research-4-6923-s0000.tgz › 5e1ac7cf-f036-4aa2-ad63-b63a0a31d71e_Sensory_raw_data__CSV.xlsx]

## Sheet: Sensory-7 and 8 year olds__CSV
Sensory Evaluation
7-8 year olds
	1 = No (=dislike)
	2 = Neither (= neither like nor dislike)
	3 = Yes (= like)
	Amioca	HAM-RS2
Child 1	1	1
Child 2	3	2
Child 3	3	2
Child 4	3	1
Child 5	3	3
Child 6	3	2
Child 7	3	2
Child 8	2	1
Child 9	2	1
Child 10	1	1
Child 11	1	1
Child 12	2	1
Child 13	2	1
Child 14	2	1
Child 15	1	1
Child 16	2	1
Child 17	2	3
Child 18	3	1
Child 19	3	3
Child 20	3	1
Child 21	2	1
Child 22	1	1
Child 23	1	3
Child 24	1	2
Child 25	3	2
Child 26	2	2
Child 27	3	2
Child 28	3	1
Child 29	2	1
Child 30	3	1
Child 31	1	1
Child 32	3	2
Child 33	3	1
Child 34	3	3
Child 35	1	1
Child 36	1	1
Child 37	1	1
Child 38	2	1
Child 39	2	1
Child 40	1	1
Child 41	1	1
Child 42	3	1
Child 43	1	1
Child 44	1	1
Child 45	1	1
Child 46	2	1
Child 47	3	3
Child 48	1	3
Child 49	2	1
Child 50	3	3
Child 51	3	2
Child 52	2	1
Child 53	3	1
Child 54	3	1
Child 55	3	1
Child 56	2	2
Child 57	3	3
Child 58	3	3
Child 59	2	1
Child 60	1	1
Child 61	1	1
Child 62	3	1
Child 63	3	3
Child 64	3	1
Child 65	2	1
Child 66	2	1
Child 67	3	3
Child 68	3	3
Child 69	3	2
Child 70	2	1
Child 71	2	2
Child 72	1	2
Child 73	2	1
Child 74	1	1
Child 75	1	1
Child 76	3	3
Child 77	1	1
Child 78	3	1
Child 79	3	3
Child 80	3	1
Child 81	2	1
Child 82	2	3
Child 83	1	3
Child 84	1	1
Child 85	3	1
Child 86	2	1
Child 87	3	1
Child 88	3	1
Child 89	3	2
Child 90	2	1
Child 91	1	1
AVERAGE	2.14286	1.53846

## Sheet: Sensory-13 and 14 year olds__CS
Sensory evaluation	<-------------------------------------------------------------------------------------					Amioca	----------------------------------------------------------------------------------------------------------------------------------------------------------------->				<-------------------------------------------------------------------------------------------------------------					HAM - RS2	-------------------------------------------------------------------------------------------------------------------------------------------------------------------->
13 - 14 years of age	Amioca								Amioca		HAM-RS2								HAM-RS2
	Appearance (looks)	Color	Aroma (good smell)	Taste	Thickness (Score)	Thickness more info(too thin =1; just about right = 2, too thick = 3)	Sandiness (Score)	Sandiness more info (not grainy =1, Just about right =2; too grainy =3)	Acceptability (1 = not acceptable; 2 = acceptable)		Appearance (looks)	Color	Aroma (good smell)	Taste	Thickness (Score)	Thickness more info(too thin =1; just about right = 2, too thick = 3)	Sandiness (Score)	Sandiness more info (not grainy =1, Just about right =2; too grainy =3)	Acceptability (1 = not acceptable; 2 = acceptable)
Child 1	8	8	9	7	5	3	6	2	2		5	8	9	8	6	2	7	2	2
Child 2	5	6	8	8	7	2	9	2	2		3	6	6	1	2	1	2	3	1
Child 3	6	7	6	8	7	2	5	2	2		4	6	5	5	4	1	3	3	1
Child 4	7	9	9	8	9	2	8	2	2		6	7	9	6	4	1	2	3	2
Child 5	9	9	9	6	4	3	7	2	2		5	9	9	4	4	1	4	3	1
Child 6	7	8	8	7	6	3	7	2	2		4	8	8	3	4	1	2	3	2
Child 7	7	6	9	8	8	2	7	2	2		4	5	8	7	4	1	4	3	2
Child 8	8	8	8	7	7	3	7	2	2		7	8	8	7	6	1	4	3	2
Child 9	9	8	8	8	8	2	6	2	2		3	7	8	1	3	1	1	3	1
Child 10	4	6	6	2	3	1	4	2	2		1	7	6	4	3	1	1	3	1
Child 11	7	5	7	6	9	3	9	3	2		7	8	8	6	9	2	3	3	2
Child 12	7	6	8	7	8	2	4	1	2		4	6	6	4	6	1	2	3	2
Child 13	6	3	8	6	7	2	5	1	2		7	8	9	5	4	1	3	3	2
Child 14	8	9	9	8	8	2	5	3	2		4	9	9	8	5	1	5	3	2
Child 15	5	6	7	7	1	3	4	2	2		3	5	6	4	5	2	1	3	2
Child 16	8	8	7	7	8	2	7	2	2		3	7	8	2	2	1	2	3	2
Child 17	8	8	9	7	8	2	6	1	2		7	8	8	5	5	1	4	1	2
Child 18	4	6	8	7	7	2	8	2	2		5	6	7	7	4	1	3	3	2
Child 19	7	6	6	8	8	2	5	2	2		5	6	5	5	5	1	5	3	2
Average	6.84	6.95	7.84	6.95	6.74	2.26	6.26	1.95	2		4.58	7.05	7.47	4.84	4.47	1.16	3.05	2.84	1.74
Standard deviation (sd)	1.5	1.58	1.07	1.39	2.1	0.56	1.59	0.52			1.68	1.22	1.39	2.12	1.61	0.37	1.58	0.5
number of observations (n)	19	19	19	19	19	19	19	19			19	19	19	19	19	19	19	19
square root of n (sqrtn)	4.3589	4.3589	4.3589	4.3589	4.3589	4.3589	4.3589	4.3589			4.3589	4.3589	4.3589	4.3589	4.3589	4.3589	4.3589	4.3589
sd/sqrtn	0.34	0.36	0.24	0.32	0.48	0.13	0.37	0.12			0.38	0.28	0.32	0.49	0.37	0.09	0.36	0.12
