# Supplementary material for: A resistant-starch enriched yogurt: fermentability, sensory characteristics, and a pilot study in children
Source: F1000Res. 2015 Jun 1;4:139. [Version 1] doi: 10.12688/f1000research.6451.1 (PMC4712773; doi:10.12688/f1000research.6451.1)
Supplement: Raw data for clinical study — Four participants (a 6-year-old female, two 10-year-old African-American females, and a 14-year-old Caucasian male) were weighed and their weights recorded. Parents were given stool-collecting kits and instructed to collect a stool specimen from their child for 3 consecutive days at baseline and after 4 weeks of yogurt consumption. They were provided with ice packs, coolers and were instructed to return stool samples in the coolers to the research site on the day they were collected so they could be stored at -70°C until analysis. Children were given HAM-RS2 10g plus 1g per year of age daily which was 16, 20, or 24g for the four subjects. SCFA content of samples was analysed by GL-chromatography and determined by retention time based on standards and the relative concentrations calculated based on the ratio of the peak areas of the sample to the internal standard 46. [file f1000research-4-6923-s0001.tgz]

Archive with 1 entries (1 files):
- d0942d0f-cf37-492e-bdc3-5f6ce90f7ccd_Clinical_raw_data.xlsx
