# Supplementary material for: A resistant-starch enriched yogurt: fermentability, sensory characteristics, and a pilot study in children
Source: F1000Res. 2015 Jun 1;4:139. [Version 1] doi: 10.12688/f1000research.6451.1 (PMC4712773; doi:10.12688/f1000research.6451.1)
Supplement: Raw data for clinical study — Four participants (a 6-year-old female, two 10-year-old African-American females, and a 14-year-old Caucasian male) were weighed and their weights recorded. Parents were given stool-collecting kits and instructed to collect a stool specimen from their child for 3 consecutive days at baseline and after 4 weeks of yogurt consumption. They were provided with ice packs, coolers and were instructed to return stool samples in the coolers to the research site on the day they were collected so they could be stored at -70°C until analysis. Children were given HAM-RS2 10g plus 1g per year of age daily which was 16, 20, or 24g for the four subjects. SCFA content of samples was analysed by GL-chromatography and determined by retention time based on standards and the relative concentrations calculated based on the ratio of the peak areas of the sample to the internal standard 46. [file f1000research-4-6923-s0001.tgz › d0942d0f-cf37-492e-bdc3-5f6ce90f7ccd_Clinical_raw_data.xlsx]

## Sheet: Clinical raw data
#					Diluted Sample Concentrations: ug/mL									Conc per gram wet weight: ug/g
Initials	pre/post	Sample #	Weight	Total Vol	Acetic	propionic	isobut	butyric	isovaleric	valeric	isocaproic	caproic	heptanoic	Acetic	propionic	isobut	butyric	isovaleric	valeric	isocaproic	caproic	heptanoic
C	pre	1	0.63	6	950.5	305.6	58	438.1	109.2	93.6	73.1	7.4	0	9052.38	2910.48	552.381	4172.38	1040	891.429	696.19	70.4762	0
C	pre	2	0.445	6	580.6	245.6	37.8	414.7	61.7	72.3	0	14.4	0	7828.31	3311.46	509.663	5591.46	831.91	974.831	0	194.157	0
C	pre	3	0.647	6	873.7	257.6	55.7	250.1	86	69.8	4.1	3.4	0	8102.32	2388.87	516.538	2319.32	797.527	647.295	38.0216	31.5301	0
C	post	4	0.496	6	358.4	155.2	15.4	129.9	25.7	40.3	0	2.4	0.01	4335.48	1877.42	186.29	1571.37	310.887	487.5	0	29.0323	0.120968
D	pre	5	0.5	6	480	238.6	26.9	114.7	43.3	29.5	1.2	4.1	2	5760	2863.2	322.8	1376.4	519.6	354	14.4	49.2	24
D	post	6	0.475	6	538.5	166.4	45.2	134.9	81.7	10.5	0	4	0	6802.11	2101.89	570.947	1704	1032	132.632	0	50.5263	0
J	pre	7	0.656	6	492.9	329.3	14.6	454	17.4	45.6	0	7.1	2.1	4508.23	3011.89	133.537	4152.44	159.146	417.073	0	64.939	19.2073
J	pre	8	0.487	6	502.9	273	25.4	427.7	29.5	33.8	0	15.2	3.3	6195.89	3363.45	312.936	5269.4	363.45	416.427	0	187.269	40.6571
J	post	9	0.594	6	771.6	186.1	36.7	610.1	60	49.8	6.9	0	0	7793.94	1879.8	370.707	6162.63	606.061	503.03	69.697	0	0
A	pre	10	0.531	6	441.2	116	33.3	122.4	54.2	49.2	0.04	23.4	2.1	4985.31	1310.73	376.271	1383.05	612.429	555.932	0.451977	264.407	23.7288
A	pre	11	0.511	6	277.3	77.3	20.3	76.8	35.5	33.4	0.08	19	2.4	3255.97	907.632	238.356	901.761	416.83	392.172	0.939335	223.092	28.18
A	post	12	0.488	6	489.2	137.1	38.3	127.3	68.6	63.7	0	48.7	5.4	6014.75	1685.66	470.902	1565.16	843.443	783.197	0	598.77	66.3934
	Pre Samples, Conc per gram wet weight: ug/g									Post Samples, Conc per gram wet weight, gu/g
	Acetic	propionic	isobut	butyric	isovaleric	valeric	isocaproic	caproic	heptanoic	Acetic	propionic	isobut	butyric	isovaleric	valeric	isocaproic	caproic	heptanoic
C	9052.38	2910.48	552.381	4172.38	1040	891.429	696.19	70.4762	0	4335.48	1877.42	186.29	1571.37	310.887	487.5	0	29.0323	0.120968
C	7828.31	3311.46	509.663	5591.46	831.91	974.831	0	194.157	0
C	8102.32	2388.87	516.538	2319.32	797.527	647.295	38.0216	31.5301	0
D	5760	2863.2	322.8	1376.4	519.6	354	14.4	49.2	24	6802.11	2101.89	570.947	1704	1032	132.632	0	50.5263	0
J	4508.23	3011.89	133.537	4152.44	159.146	417.073	0	64.939	19.2073	7793.94	1879.8	370.707	6162.63	606.061	503.03	69.697	0	0
J	6195.89	3363.45	312.936	5269.4	363.45	416.427	0	187.269	40.6571
A	4985.31	1310.73	376.271	1383.05	612.429	555.932	0.451977	264.407	23.7288	6014.75	1685.66	470.902	1565.16	843.443	783.197	0	598.77	66.3934
A	3255.97	907.632	238.356	901.761	416.83	392.172	0.939335	223.092	28.18
AVE	6211.05	2508.46	370.31	3145.78	592.612	581.145	93.7504	135.634	16.9717	6236.57	1886.19	399.712	2750.79	698.098	476.59	17.4242	169.582	16.6286
STD	1985.8	920.265	147.846	1871.4	286.965	238.338	243.786	90.9272	15.3567	1461.57	170.157	164.093	2275.46	311.458	266.542	34.8485	286.874	33.1766
t-Test: Two-Sample Assuming Equal Variances
Acetate
	Pre	Post
Mean	6211.05	6236.57
Variance	3.9434e+06	2.13619e+06
Observations	8	4
Pooled Variance	3.40124e+06
Hypothesized Mean Difference	0
df	10
t Stat	-0.0225953
P(T<=t) one-tail	0.491209
t Critical one-tail	1.81246
P(T<=t) two-tail	0.982418
t Critical two-tail	2.22814
t-Test: Two-Sample Assuming Equal Variances
Propionate
	Pre	Post
Mean	2508.46	1886.19
Variance	846888	28953.4
Observations	8	4
Pooled Variance	601508
Hypothesized Mean Difference	0
df	10
t Stat	1.31022
P(T<=t) one-tail	0.109709
t Critical one-tail	1.81246
P(T<=t) two-tail	0.219417
t Critical two-tail	2.22814
t-Test: Two-Sample Assuming Equal Variances
Isobutyrate
	Pre	Post
Mean	370.31	399.712
Variance	21858.5	26926.5
Observations	8	4
Pooled Variance	23378.9
Hypothesized Mean Difference	0
df	10
t Stat	-0.314007
P(T<=t) one-tail	0.379984
t Critical one-tail	1.81246
P(T<=t) two-tail	0.759968
t Critical two-tail	2.22814
t-Test: Two-Sample Assuming Equal Variances
Butyrate
	Pre	Post
Mean	3145.78	2750.79
Variance	3.50214e+06	5.17771e+06
Observations	8	4
Pooled Variance	4.00481e+06
Hypothesized Mean Difference	0
df	10
t Stat	0.322312
P(T<=t) one-tail	0.376927
t Critical one-tail	1.81246
P(T<=t) two-tail	0.753854
t Critical two-tail	2.22814
t-Test: Two-Sample Assuming Equal Variances
isovalarate
	Pre	Post
Mean	592.612	698.098
Variance	82348.6	97006.3
Observations	8	4
Pooled Variance	86745.9
Hypothesized Mean Difference	0
df	10
t Stat	-0.584864
P(T<=t) one-tail	0.285799
t Critical one-tail	1.81246
P(T<=t) two-tail	0.571599
t Critical two-tail	2.22814
t-Test: Two-Sample Assuming Equal Variances
Valeric
	Pre	Post
Mean	581.145	476.59
Variance	56804.8	71044.4
Observations	8	4
Pooled Variance	61076.7
Hypothesized Mean Difference	0
df	10
t Stat	0.690865
P(T<=t) one-tail	0.252685
t Critical one-tail	1.81246
P(T<=t) two-tail	0.505371
t Critical two-tail	2.22814
t-Test: Two-Sample Assuming Equal Variances
Isocaproic
	Pre	Post
Mean	93.7504	17.4242
Variance	59431.7	1214.42
Observations	8	4
Pooled Variance	41966.5
Hypothesized Mean Difference	0
df	10
t Stat	0.608424
P(T<=t) one-tail	0.278236
t Critical one-tail	1.81246
P(T<=t) two-tail	0.556473
t Critical two-tail	2.22814
t-Test: Two-Sample Assuming Equal Variances
Caproic
	Pre	Post
Mean	135.634	169.582
Variance	8267.75	82296.4
Observations	8	4
Pooled Variance	30476.4
Hypothesized Mean Difference	0
df	10
t Stat	-0.317558
P(T<=t) one-tail	0.378676
t Critical one-tail	1.81246
P(T<=t) two-tail	0.757352
t Critical two-tail	2.22814
t-Test: Two-Sample Assuming Equal Variances
heptanoate
	Pre	Post
Mean	16.9717	16.6286
Variance	235.828	1100.69
Observations	8	4
Pooled Variance	495.286
Hypothesized Mean Difference	0
df	10
t Stat	0.0251721
P(T<=t) one-tail	0.490206
t Critical one-tail	1.81246
P(T<=t) two-tail	0.980413
t Critical two-tail	2.22814

## Sheet: SCFA Ave
	Average Pre												Post											mg/g
	Acetic	propionic	isobut	butyric	But/Acet	But/Prop	isovaleric	valeric	isocaproic	caproic	heptanoic	Total,mg/g	Acetic	propionic	isobut	butyric	But/Acet	But/Prop	isovaleric	valeric	isocaproic	caproic	heptanoic	Total
C	8327.67	2870.27	526.194	4027.72	0.483655	1.40326	889.812	837.852	244.737	98.7212	0	15.938	4335.48	1877.42	186.29	1571.37	0.362444	0.836985	310.887	487.5	0	29.0323	0.120968	7.59988
D	5760	2863.2	322.8	1376.4	0.238958	0.480721	519.6	354	14.4	49.2	24	10.5646	6802.11	2101.89	570.947	1704	0.250511	0.810697	1032	132.632	0	50.5263	0	11.334
J	5352.06	3187.67	223.236	4710.92	0.880207	1.47786	261.298	416.75	0	126.104	29.9322	11.9523	7793.94	1879.8	370.707	6162.63	0.790695	3.27834	606.061	503.03	69.697	0	0	13.3209
A	4120.64	1109.18	307.314	1142.41	0.27724	1.02995	514.63	474.052	0.695656	243.749	25.9544	6.63274	6014.75	1685.66	470.902	1565.16	0.260221	0.928519	843.443	783.197	0	598.77	66.3934	10.8407
	pre	post										252.713				206.763
	Acetic	Acetic										130.284				150.345
C	8327.67	4335.48	-3992.19									394.145				462.629
D	5760	6802.11	1042.11									172.237				144.378
J	5352.06	7793.94	2441.88
A	4120.64	6014.75	1894.11													0.447551
		0.414682	346.477
	pre	post	2949.23
	propionic	propionic
C	2870.27	1877.42
D	2863.2	2101.89
J	3187.67	1879.8
A	1109.18	1685.66
		0.115483
	pre	post
	isobutyric	isobutyric
C			0
D	322.8	570.947	248.147
J	223.236	370.707	147.471
A	307.314	470.902	163.588
		0.0134632	139.801
	284.45	470.852	103.131
	pre	post
	butyric	butyric
C	4027.72	1571.37
D	1376.4	1704
J	4710.92	6162.63
A	1142.41	1565.16
		0.472126
